# Supplementary material for: Characterization, Spatial Variation and Management Strategy of Sewer Sediments Collected from Combined Sewer System: A Case Study in Longgang District, Shenzhen
Source: Int J Environ Res Public Health. 2021 Jul 20;18(14):7687. doi: 10.3390/ijerph18147687 (PMC8303206; doi:10.3390/ijerph18147687)
Supplement: Supplementary file 1 [file ijerph-18-07687-s001.zip]

Archive with 1 entries (1 files):
- ijerph-1284556-supplementary.pdf
